# Supplementary material for: Serum concentration of gastrin, cortisol and C-reactive protein in a group of Norwegian sled dogs during training and after endurance racing: a prospective cohort study
Source: Acta Vet Scand. 2016 Apr 26;58:24. doi: 10.1186/s13028-016-0204-9 (PMC4845360; doi:10.1186/s13028-016-0204-9)
Supplement: Supplementary file 1 — Additional file 1: Dataset of gastrin, cortisol and CRP. The excel file contains the complete dataset of all variables used in the different analyses of serum gastrin, cortisol and C-reactive protein (CRP) in a group of Norwegian sled dogs. [file 13028_2016_204_MOESM1_ESM.xlsx]

## Sheet: Blad1
Additional file 1 (xls): Dataset of gastrin, cortisol and CRP
Team number	Individual dogs	Sex	Age	Breed	Group number	Gastrin Sample A	Gastrin Sample B	Cortisol Sample A	Cortisol Sample B	CRP Sample A	CRP Sample B
1	1	F	3	1	2	13.5	75	80	74	18.9	87.2
1	2	F	3	1	2	28.4	68.8	33	63	13.5	64.8
1	3	M	2	1	2	11.9	92.4	71	110	16.3	76.8
1	4	M	5	1	2	21.9	64	84	224	78.9	89.7
1	5	M	3	1	2	15.2	120.8	75	195	4.1	69.3
1	6	F	2	1	2	9.3	69.8	57	65	10.3	160.1
1	7	F	8	1	2	10.5	107.2	88	80	7.7	150.3
1	8	F	5	1	2	10.3	97.6	62	186	2.5	71.8
1	9	F	6	1	2	11	76.3	51	46	1.8	22.3
1	10	F	5	1	2	10.8	67.3	40	81	5	96.4
1	11	F	5	1	2	18.9	77.1	64	51	36.6	70.2
1	12	F	5	1	2	30	69.8	54	79	3	68.6
1	13	M	2	1	3	12.4	10.6	135	61	15.3	3.1
1	14	M	1	1	3	14.7	15.3	56	40	6.9	2.9
1	15	M	3	1	3	27.1	33.8	56	34	24.7	3.2
1	16	F	2	1	3	8.8	15.3	45	41	11.6	6.9
1	17	F	3	1	3	12.5	8.9	72	47	5.3	0.1
1	18	F	3	1	3	13.2	57.9	42	60	17.8	0.4
2	19	M	4	2	1	11.5	64.1	67	129	31.3	52.2
2	20	M	4	2	1	8.3	50.3	75	233	58.3	27
2	21	M	3	2	1	13.4	30.7	54	93	48.8	181.1
2	22	F	2	2	1	13.9	30.9	65	69	28.2	164.6
2	23	M	3	2	1	17.9	61.9	59	88	46.9	50.2
2	24	M	4	2	1	40	71.1	57	98	50.2	158.6
2	25	M	6	2	1	20	60.6	88	195	55.3	182.7
2	26	M	6	2	1	22.9	56.6	141	149	41.4	94.1
2	27	F	7	2	2	15.8	16.4	59	104	60.3	41.9
2	28	M	3	2	2	11.2	50	58	69	23.1	169.8
2	29	F	2	2	2	14.6	31.5	36	114	45.2	145.7
2	30	M	4	2	3	13.8	29.3	77	125	58.3	27
2	31	F	3	2	3	29.2	22.6	87	43	51.8	20.2
2	32	M	3	2	3	9.7	8.3	0	99	0	18.2
2	33	F	3	2	3	18.4	18.2	82	52	35.2	11
2	34	F	2	2	3	22.1	27.4	69	39	33.8	10.4
2	35	M	6	2	3	20.7	19.3	72	44	31.9	17.1
2	36	M	3	2	3	21.5	23.7	58	70	63.3	156.9
2	37	M	5	2	3	40.4	30.3	121	88	27	7
3	38	F	3	2	1	16.5	21	71	201	15.3	79.8
3	39	F	4	2	1	14.8	18.5	94	147	13	96.8
3	40	F	4	2	1	21.8	13.5	57	160	13.9	75.1
3	41	M	4	2	1	17.3	56.5	41	74	54.6	63.1
3	42	M	4	2	1	10.6	18.3	28	163	27.3	73.7
3	43	M	4	2	1	9.9	36.6	28	144	18.5	72.4
3	44	M	9	2	1	12	36.9	32	99	13.8	141.9
3	45	F	3	2	1	15	25.1	56	103	22.5	45.8
3	46	M	4	2	2	9.1	85.6	35	52	4.6	98.1
3	47	M	3	2	2	18.2	95.5	48	73	20.5	178.7
3	48	M	3	2	2	20.1	75.3	94	180	26.5	161.7
3	49	M	2	2	2	15.9	60.1	45	54	31.1	99.3
3	50	F	3	2	3	15	11.7	72	41	43.7	2.4
3	51	F	7	2	3	29	30.3	46	49	11.6	1.1
3	52	M	2	2	3	14.7	8.5	41	52	15.8	2.3
3	53	M	4	2	3	8.9	8.7	49	52	21.8	0
3	54	M	7	2	3	10.9	8.5	58	57	13.9	0.6
4	55	F	4	2	1	12.7	53.3	40	80	1.2	26.9
4	56	M	7	2	1	10.3	33	28	127	2	28.1
4	57	F	6	2	1	20.3	68.9	43	259	29.8	96.2
4	58	F	6	2	1	16.2	24.8	38	323	15.6	55.5
4	59	F	3	2	1	62.4	48.9	77	152	18.7	75.8
4	60	M	3	2	1	13.4	31.9	60	206	17.8	53.4
4	61	M	3	2	1	20.3	32.2	59	146	6.7	191.7
4	62	F	3	2	1	18.8	63.5	56	102	22.1	63.3
4	63	M	2	2	1	11.8	32	110	212	17.4	91.3
4	64	F	2	2	2	64.7	17.1	40	167	8.4	220.2
4	65	M	3	2	2	15.4	24.5	46	111	9.9	51.6
Explanations
Team number	Different mushers; 1-4
Sex	F= female, M = male
Breed	1= siberian husky, 2= alaskan husky
Group number	1= race completing, 2= race non-completing, 3= race not competing/controls
Complete dataset of all variables used in the different analyses of serum gastrin, cortisol and C-reactive protein (CRP) in a group of Norwegian sled dogs.
